# Supplementary material for: Gallium-Telluride-Based Composite as Promising Lithium Storage Material
Source: Nanomaterials (Basel). 2022 Sep 27;12(19):3362. doi: 10.3390/nano12193362 (PMC9565750; doi:10.3390/nano12193362)
Supplement: Supplementary file 1 [file nanomaterials-12-03362-s001.zip]

Archive with 1 entries (1 files):
- nanomaterials-1890025-supplementary.pdf
